# Supplementary material for: In situ resource utilization of lunar soil for highly efficient extraterrestrial fuel and oxygen supply
Source: Natl Sci Rev. 2022 Sep 23;10(2):nwac200. doi: 10.1093/nsr/nwac200 (PMC9935986; doi:10.1093/nsr/nwac200)
Supplement: nwac200_Supplemental_Files [file nwac200_supplemental_files.zip]

Archive with 2 entries (2 files):
- Supplementary data.pdf
- Supplementary_Movie.mp4
